# Supplementary material for: Metal-coordinated polybenzimidazole membranes with preferential K+ transport
Source: Nat Commun. 2023 Mar 1;14:1149. doi: 10.1038/s41467-023-36711-w (PMC9975182; doi:10.1038/s41467-023-36711-w)
Supplement: Supplementary file 6 — Source Data [file 41467_2023_36711_MOESM6_ESM.xlsx]

## Sheet: Fig 1g
Figure 1g			The ion transport number of membranes tested in the KCl solution with a gradient of 0.033 and 0.33 mol L-1
		t+			t-=1-t+
		data1	data2	average	data1	data2	average
	PBI-D	0.55153	0.55251	0.55202	0.44847	0.44749	0.44798
	Zn-PBI	0.90913	0.90369	0.90641	0.09087	0.09631	0.09359
	Fe-PBI	0.44354	0.40461	0.42408	0.55646	0.59539	0.57592
	Cr-PBI	0.83918	0.83775	0.83847	0.16082	0.16225	0.16153
raw data:		data1		data2				data1		data2				data1		data2				data1		data2
	PBI-D	V	I	V	I		Zn-PBI	V	I	V	I		Fe-PBI	V	I	V	I		Cr-PBI	V	I	V	I
		-0.06363	-0.00204	-0.0636	-0.002044			-0.05961	-3.326e-05	-0.05957	-3.289e-05			-0.06015	-5.96e-05	-0.06498	-5.628e-05			-0.06409	-0.0001865	-0.06409	-0.0001847
		-0.05864	-0.001894	-0.05861	-0.001898			-0.05462	-3.172e-05	-0.05457	-3.135e-05			-0.05517	-5.349e-05	-0.05999	-5.048e-05			-0.0591	-0.0001774	-0.05911	-0.0001757
		-0.05365	-0.001748	-0.05361	-0.001751			-0.04962	-3.019e-05	-0.04959	-2.983e-05			-0.05018	-4.753e-05	-0.055	-4.484e-05			-0.05411	-0.0001683	-0.05412	-0.0001667
		-0.04866	-0.001602	-0.04863	-0.001606			-0.04463	-2.864e-05	-0.04459	-2.83e-05			-0.0452	-4.17e-05	-0.05002	-3.934e-05			-0.04913	-0.0001593	-0.04914	-0.0001577
		-0.04367	-0.001456	-0.04364	-0.00146			-0.03964	-2.71e-05	-0.0396	-2.676e-05			-0.04022	-3.599e-05	-0.04504	-3.396e-05			-0.04415	-0.0001503	-0.04416	-0.0001488
		-0.03869	-0.00131	-0.03865	-0.001314			-0.03464	-2.557e-05	-0.0346	-2.524e-05			-0.03524	-3.04e-05	-0.04005	-2.869e-05			-0.03917	-0.0001414	-0.03917	-0.00014
		-0.0337	-0.001165	-0.03366	-0.001168			-0.02964	-2.403e-05	-0.02961	-2.371e-05			-0.03026	-2.487e-05	-0.03507	-2.35e-05			-0.03419	-0.0001325	-0.03419	-0.0001311
		-0.02872	-0.001019	-0.02868	-0.001022			-0.02436	-2.243e-05	-0.02435	-2.212e-05			-0.02527	-1.943e-05	-0.02984	-1.822e-05			-0.0292	-0.0001236	-0.02921	-0.0001224
		-0.02373	-0.0008734	-0.02369	-0.0008761			-0.01939	-2.09e-05	-0.01937	-2.059e-05			-0.0201	-1.388e-05	-0.02492	-1.324e-05			-0.02423	-0.0001148	-0.02424	-0.0001136
		-0.01875	-0.0007278	-0.0187	-0.0007302			-0.01441	-1.937e-05	-0.0144	-1.908e-05			-0.01518	-8.613e-06	-0.01999	-8.292e-06			-0.01925	-0.000106	-0.01925	-0.0001049
		-0.01377	-0.0005822	-0.01372	-0.0005845			-0.00943	-1.785e-05	-0.00942	-1.756e-05			-0.01025	-3.367e-06	-0.01507	-3.392e-06			-0.01428	-9.721e-05	-0.01428	-9.614e-05
		-0.008786	-0.0004366	-0.00874	-0.0004388			-0.00446	-1.632e-05	-0.004446	-1.604e-05			-0.005324	1.852e-06	-0.01014	1.489e-06			-0.009298	-8.846e-05	-0.009297	-8.745e-05
		-0.003811	-0.0002912	-0.003752	-0.0002933			0.0005049	-1.48e-05	0.0005304	-1.452e-05			-0.0009238	3.275e-06	-0.005782	3.275e-06			-0.004318	-7.973e-05	-0.004325	-7.878e-05
		0.001163	-0.0001461	0.001222	-0.0001479			0.005481	-1.328e-05	0.005509	-1.301e-05			0.004522	1.227e-05	-0.0002868	1.123e-05			0.0006488	-7.102e-05	0.0006527	-7.014e-05
		0.006062	-1.086e-06	0.006137	-2.298e-06			0.01046	-1.175e-05	0.01048	-1.149e-05			0.009452	1.749e-05	0.004644	1.61e-05			0.005627	-6.23e-05	0.00563	-6.148e-05

## Sheet: Fig 3a
Figure 3a		The distinct cation selectivity in different membranes
		PBI-D				Zn-PBI				Fe-PBI				Cr-PBI
		data1	data2	average		data1	data2	average		data1	data2	average		data1	data2	average
	selectivity(+/-) KCl	1.2298	1.23467	1.23224		10.0043	9.38286	9.6936		0.79708	0.67958	0.73833		5.21811	5.1635	5.1908
	selectivity(+/-) NaCl	0.82386	0.82271	0.82329		0.88041	0.88757	0.88399		0.29272	0.29339	0.29305		0.54896	0.54904	0.549
	selectivity(+/-) LiCl	0.63521	0.6393	0.63725		0.47577	0.46315	0.46946		0.37463	0.36857	0.3716		0.41491	0.41177	0.41334
	selectivity(+/-) CaCl2	0.25426	0.25415	0.25421		0.1222	0.10092	0.11156		0.07171	0.07213	0.07192		0.07663	0.07674	0.07669
	selectivity(+/-) MgCl2	0.23604	0.23757	0.23681		0.07381	0.07324	0.07352		0.06663	0.06668	0.06665		0.0685	0.06856	0.06853
raw data KCl		data1		data2				data1		data2				data1		data2				data1		data2
	PBI-D	V	I	V	I		Zn-PBI	V	I	V	I		Fe-PBI	V	I	V	I		Cr-PBI	V	I	V	I
		-0.06363	-0.00204	-0.0636	-0.002044			-0.05961	-3.326e-05	-0.05957	-3.289e-05			-0.06015	-5.96e-05	-0.06498	-5.628e-05			-0.06409	-0.0001865	-0.06409	-0.0001847
		-0.05864	-0.001894	-0.05861	-0.001898			-0.05462	-3.172e-05	-0.05457	-3.135e-05			-0.05517	-5.349e-05	-0.05999	-5.048e-05			-0.0591	-0.0001774	-0.05911	-0.0001757
		-0.05365	-0.001748	-0.05361	-0.001751			-0.04962	-3.019e-05	-0.04959	-2.983e-05			-0.05018	-4.753e-05	-0.055	-4.484e-05			-0.05411	-0.0001683	-0.05412	-0.0001667
		-0.04866	-0.001602	-0.04863	-0.001606			-0.04463	-2.864e-05	-0.04459	-2.83e-05			-0.0452	-4.17e-05	-0.05002	-3.934e-05			-0.04913	-0.0001593	-0.04914	-0.0001577
		-0.04367	-0.001456	-0.04364	-0.00146			-0.03964	-2.71e-05	-0.0396	-2.676e-05			-0.04022	-3.599e-05	-0.04504	-3.396e-05			-0.04415	-0.0001503	-0.04416	-0.0001488
		-0.03869	-0.00131	-0.03865	-0.001314			-0.03464	-2.557e-05	-0.0346	-2.524e-05			-0.03524	-3.04e-05	-0.04005	-2.869e-05			-0.03917	-0.0001414	-0.03917	-0.00014
		-0.0337	-0.001165	-0.03366	-0.001168			-0.02964	-2.403e-05	-0.02961	-2.371e-05			-0.03026	-2.487e-05	-0.03507	-2.35e-05			-0.03419	-0.0001325	-0.03419	-0.0001311
		-0.02872	-0.001019	-0.02868	-0.001022			-0.02436	-2.243e-05	-0.02435	-2.212e-05			-0.02527	-1.943e-05	-0.02984	-1.822e-05			-0.0292	-0.0001236	-0.02921	-0.0001224
		-0.02373	-0.0008734	-0.02369	-0.0008761			-0.01939	-2.09e-05	-0.01937	-2.059e-05			-0.0201	-1.388e-05	-0.02492	-1.324e-05			-0.02423	-0.0001148	-0.02424	-0.0001136
		-0.01875	-0.0007278	-0.0187	-0.0007302			-0.01441	-1.937e-05	-0.0144	-1.908e-05			-0.01518	-8.613e-06	-0.01999	-8.292e-06			-0.01925	-0.000106	-0.01925	-0.0001049
		-0.01377	-0.0005822	-0.01372	-0.0005845			-0.00943	-1.785e-05	-0.00942	-1.756e-05			-0.01025	-3.367e-06	-0.01507	-3.392e-06			-0.01428	-9.721e-05	-0.01428	-9.614e-05
		-0.008786	-0.0004366	-0.00874	-0.0004388			-0.00446	-1.632e-05	-0.004446	-1.604e-05			-0.005324	1.852e-06	-0.01014	1.489e-06			-0.009298	-8.846e-05	-0.009297	-8.745e-05
		-0.003811	-0.0002912	-0.003752	-0.0002933			0.0005049	-1.48e-05	0.0005304	-1.452e-05			-0.0009238	3.275e-06	-0.005782	3.275e-06			-0.004318	-7.973e-05	-0.004325	-7.878e-05
		0.001163	-0.0001461	0.001222	-0.0001479			0.005481	-1.328e-05	0.005509	-1.301e-05			0.004522	1.227e-05	-0.0002868	1.123e-05			0.0006488	-7.102e-05	0.0006527	-7.014e-05
		0.006062	-1.086e-06	0.006137	-2.298e-06			0.01046	-1.175e-05	0.01048	-1.149e-05			0.009452	1.749e-05	0.004644	1.61e-05			0.005627	-6.23e-05	0.00563	-6.148e-05
raw data NaCl		data1		data2				data1		data2				data1		data2				data1		data2
	PBI-D	V	I	V	I		Zn-PBI	V	I	V	I		Fe-PBI	V	I	V	I		Cr-PBI	V	I	V	I
		-0.06497	-0.001655	-0.06497	-0.001653			-0.06509	-3.554e-06	-0.06508	-3.565e-06			-0.06508	-3.258e-05	-0.06508	-3.264e-05			-0.06503	-4.202e-05	-0.06503	-4.204e-05
		-0.05997	-0.001514	-0.05997	-0.001513			-0.06008	-3.262e-06	-0.06006	-3.273e-06			-0.06008	-2.755e-05	-0.06009	-2.761e-05			-0.06004	-3.76e-05	-0.06004	-3.762e-05
		-0.05496	-0.001374	-0.05496	-0.001373			-0.05506	-2.971e-06	-0.05507	-2.982e-06			-0.05508	-2.252e-05	-0.05508	-2.258e-05			-0.05504	-3.319e-05	-0.05504	-3.32e-05
		-0.04997	-0.001233	-0.04998	-0.001232			-0.05009	-2.68e-06	-0.05009	-2.692e-06			-0.05009	-1.749e-05	-0.05009	-1.755e-05			-0.05004	-2.877e-05	-0.05003	-2.878e-05
		-0.04498	-0.001093	-0.04498	-0.001092			-0.04509	-2.39e-06	-0.04507	-2.402e-06			-0.0451	-1.247e-05	-0.0451	-1.252e-05			-0.04505	-2.437e-05	-0.04505	-2.438e-05
		-0.03997	-0.0009526	-0.03997	-0.0009509			-0.04007	-2.1e-06	-0.04007	-2.112e-06			-0.04009	-7.446e-06	-0.04009	-7.5e-06			-0.04005	-1.997e-05	-0.04004	-1.998e-05
		-0.03498	-0.0008121	-0.03498	-0.0008105			-0.03508	-1.81e-06	-0.0351	-1.823e-06			-0.03509	-2.387e-06	-0.03509	-2.437e-06			-0.03505	-1.557e-05	-0.03504	-1.558e-05
		-0.02999	-0.0006717	-0.02999	-0.0006683			-0.03011	-1.521e-06	-0.03009	-1.534e-06			-0.03011	2.629e-06	-0.03011	2.577e-06			-0.03006	-1.118e-05	-0.03005	-1.118e-05
		-0.02499	-0.0005295	-0.02498	-0.0005282			-0.02509	-1.232e-06	-0.02508	-1.245e-06			-0.02511	7.64e-06	-0.02512	7.591e-06			-0.02507	-6.788e-06	-0.02506	-6.789e-06
		-0.01999	-0.0003895	-0.01999	-0.000388			-0.02008	-9.429e-07	-0.0201	-9.563e-07			-0.02011	1.092e-05	-0.02012	1.092e-05			-0.02006	-2.358e-06	-0.02005	-2.361e-06
		-0.01501	-0.0002494	-0.015	-0.000248			-0.01512	-6.546e-07	-0.01511	-6.679e-07			-0.01512	1.767e-05	-0.01511	1.761e-05			-0.01506	2.025e-06	-0.01507	2.024e-06
		-0.01001	-0.0001094	-0.009998	-0.0001079			-0.01011	-3.66e-07	-0.01009	-3.793e-07			-0.01012	2.269e-05	-0.01013	2.264e-05			-0.01008	6.406e-06	-0.01008	6.408e-06
		-0.005009	3.046e-05	-0.005001	3.217e-05			-0.005094	-7.739e-08	-0.005102	-9.109e-08			-0.005119	2.772e-05	-0.005122	2.767e-05			-0.005085	1.079e-05	-0.005077	1.079e-05
		-4.531e-05	0.0001092	-2.728e-05	0.0001092			-0.0001132	2.108e-07	-0.0001254	1.968e-07			-0.0001215	3.275e-05	-0.0001215	3.27e-05			-6.936e-05	1.516e-05	-6.827e-05	1.517e-05
		0.004958	0.0003102	0.004982	0.0003122			0.004878	4.99e-07	0.004892	4.852e-07			0.004867	3.778e-05	0.004865	3.773e-05			0.004913	1.955e-05	0.004917	1.956e-05
raw data LiCl		data1		data2				data1		data2				data1		data2				data1		data2
	PBI-D	V	I	V	I		Zn-PBI	V	I	V	I		Fe-PBI	V	I	V	I		Cr-PBI	V	I	V	I
		-0.06496	-0.001239	-0.06495	-0.001246			-0.06507	-2.586e-06	-0.06508	-2.543e-06			-0.06504	-3.172e-05	-0.06506	-3.149e-05			-0.06505	-4.008e-05	-0.06506	-3.993e-05
		-0.05997	-0.001119	-0.05997	-0.001126			-0.06009	-2.287e-06	-0.06009	-2.244e-06			-0.06007	-2.753e-05	-0.06008	-2.729e-05			-0.06008	-3.512e-05	-0.06004	-3.496e-05
		-0.05494	-0.0009989	-0.05494	-0.001006			-0.05506	-1.989e-06	-0.05505	-1.946e-06			-0.05508	-2.335e-05	-0.05505	-2.309e-05			-0.05506	-3.016e-05	-0.05506	-2.999e-05
		-0.04996	-0.000879	-0.04996	-0.0008858			-0.05007	-1.693e-06	-0.05008	-1.649e-06			-0.05004	-1.917e-05	-0.05006	-1.89e-05			-0.05005	-2.52e-05	-0.05008	-2.503e-05
		-0.04499	-0.0007592	-0.04498	-0.0007656			-0.0451	-1.397e-06	-0.0451	-1.354e-06			-0.04507	-1.499e-05	-0.04509	-1.471e-05			-0.04508	-2.025e-05	-0.04504	-2.007e-05
		-0.03995	-0.0006374	-0.03996	-0.0006433			-0.04008	-1.103e-06	-0.04007	-1.06e-06			-0.04009	-1.082e-05	-0.04007	-1.053e-05			-0.04008	-1.53e-05	-0.04007	-1.511e-05
		-0.03497	-0.0005181	-0.03497	-0.0005237			-0.03507	-8.092e-07	-0.03508	-7.665e-07			-0.03506	-6.643e-06	-0.03506	-6.344e-06			-0.03506	-1.034e-05	-0.03509	-1.016e-05
		-0.03	-0.0003988	-0.03	-0.0004041			-0.0301	-5.165e-07	-0.03011	-4.742e-07			-0.03007	-2.435e-06	-0.03009	-2.13e-06			-0.03008	-5.397e-06	-0.03006	-5.208e-06
		-0.02497	-0.0002795	-0.02498	-0.0002845			-0.0251	-2.244e-07	-0.0251	-1.827e-07			-0.0251	1.726e-06	-0.0251	2.044e-06			-0.0251	-4.178e-07	-0.02508	-2.296e-07
		-0.01999	-0.0001603	-0.01998	-0.0001649			-0.02007	6.707e-08	-0.02008	1.079e-07			-0.02009	5.887e-06	-0.02008	6.217e-06			-0.02007	4.524e-06	-0.02011	4.715e-06
		-0.01503	-4.112e-05	-0.01502	-4.55e-05			-0.0151	3.579e-07	-0.01511	3.978e-07			-0.01508	9.979e-06	-0.0151	1.031e-05			-0.0151	9.463e-06	-0.0151	9.624e-06
		-0.01003	7.773e-05	-0.01003	7.353e-05			-0.01012	6.478e-07	-0.01012	6.872e-07			-0.01011	1.418e-05	-0.01012	1.454e-05			-0.01012	1.438e-05	-0.01008	1.46e-05
		-0.005022	0.0001972	-0.005014	0.0001934			-0.005091	9.375e-07	-0.005084	9.762e-07			-0.005112	1.834e-05	-0.005087	1.871e-05			-0.005094	1.933e-05	-0.005108	1.955e-05
		-6.247e-05	0.0003163	-5.604e-05	0.0003128			-0.0001049	1.227e-06	-0.0001103	1.265e-06			-8.042e-05	2.251e-05	-9.658e-05	2.289e-05			-8.937e-05	2.428e-05	-0.0001154	2.449e-05
		0.00494	0.0004354	0.004935	0.0004322			0.004868	1.515e-06	0.004871	1.553e-06			0.004892	2.666e-05	0.004876	2.706e-05			0.00488	2.922e-05	0.004922	2.943e-05
raw data CaCl2		data1		data2				data1		data2				data1		data2				data1		data2
	PBI-D	V	I	V	I		Zn-PBI	V	I	V	I		Fe-PBI	V	I	V	I		Cr-PBI	V	I	V	I
		-0.06494	-0.001848	-0.06493	-0.001848			-0.06502	-3.151e-07	-0.06499	-3.109e-07			-0.06499	-5.577e-06	-0.06501	-5.646e-06			-0.065	-6.875e-06	-0.06502	-6.952e-06
		-0.05992	-0.001644	-0.05993	-0.001644			-0.06001	-2.572e-07	-0.06002	-2.485e-07			-0.06	-4.207e-06	-0.06003	-4.266e-06			-0.05999	-5.226e-06	-0.06002	-5.287e-06
		-0.05494	-0.001441	-0.05496	-0.00144			-0.055	-1.993e-07	-0.05503	-1.876e-07			-0.05503	-2.843e-06	-0.055	-2.888e-06			-0.05503	-3.615e-06	-0.05499	-3.661e-06
		-0.04996	-0.001237	-0.04994	-0.001236			-0.05002	-1.413e-07	-0.05	-1.263e-07			-0.05001	-1.474e-06	-0.05002	-1.509e-06			-0.05001	-2.007e-06	-0.05002	-2.036e-06
		-0.04493	-0.001033	-0.04494	-0.001033			-0.04503	-8.354e-08	-0.04502	-6.573e-08			-0.04501	-1.089e-07	-0.04504	-1.32e-07			-0.045	-3.986e-07	-0.04503	-4.13e-07
		-0.03995	-0.000829	-0.03996	-0.0008288			-0.04	-2.561e-08	-0.04004	-4.588e-09			-0.04004	1.258e-06	-0.04001	1.246e-06			-0.04003	1.204e-06	-0.04	1.209e-06
		-0.03497	-0.0006255	-0.03496	-0.0006251			-0.03503	3.222e-08	-0.03501	5.635e-08			-0.03503	2.623e-06	-0.03503	2.623e-06			-0.03503	2.808e-06	-0.03503	2.83e-06
		-0.02995	-0.0004218	-0.02995	-0.0004215			-0.03004	9.01e-08	-0.03003	1.164e-07			-0.03001	3.988e-06	-0.03005	3.999e-06			-0.03001	4.41e-06	-0.03005	4.449e-06
		-0.02497	-0.0002201	-0.02498	-0.0002188			-0.02501	1.482e-07	-0.02505	1.769e-07			-0.02505	5.353e-06	-0.02503	5.375e-06			-0.02504	6.011e-06	-0.02502	6.067e-06
		-0.02001	-1.695e-05	-0.01999	-1.603e-05			-0.02003	2.063e-07	-0.02002	2.373e-07			-0.02005	6.719e-06	-0.02003	6.752e-06			-0.02005	7.615e-06	-0.02004	7.684e-06
		-0.01501	0.0001092	-0.015	0.0001092			-0.01505	2.646e-07	-0.01503	2.968e-07			-0.01503	8.085e-06	-0.01506	8.128e-06			-0.01502	9.212e-06	-0.01506	9.301e-06
		-0.01001	0.0003889	-0.01001	0.0003894			-0.01002	3.228e-07	-0.01006	3.574e-07			-0.01006	9.449e-06	-0.01005	9.505e-06			-0.01005	1.079e-05	-0.01003	1.089e-05
		-0.005052	0.0005911	-0.00504	0.000592			-0.005041	3.8e-07	-0.005037	4.175e-07			-0.005057	1.079e-05	-0.005035	1.086e-05			-0.005053	1.239e-05	-0.005044	1.251e-05
		-4.416e-05	0.0007939	-2.281e-05	0.0007949			-6.045e-05	4.373e-07	-3.556e-05	4.778e-07			-2.697e-05	1.216e-05	-6.307e-05	1.223e-05			-2.467e-05	1.399e-05	-6.717e-05	1.412e-05
		0.004948	0.0009968	0.004945	0.0009977			0.004969	4.945e-07	0.004936	5.379e-07			0.00495	1.352e-05	0.004951	1.361e-05			0.004952	1.559e-05	0.004964	1.574e-05
raw data MgCl2		data1		data2				data1		data2				data1		data2				data1		data2
	PBI-D	V	I	V	I		Zn-PBI	V	I	V	I		Fe-PBI	V	I	V	I		Cr-PBI	V	I	V	I
		-0.065	-0.001957	-0.06497	-0.001964			-0.06509	-4.243e-07	-0.06509	-4.188e-07			-0.0651	-6.097e-06	-0.06508	-6.2e-06			-0.0651	-9.929e-06	-0.06509	-1.002e-05
		-0.05997	-0.001731	-0.06	-0.001738			-0.06007	-3.184e-07	-0.06008	-3.14e-07			-0.06011	-4.514e-06	-0.06011	-4.59e-06			-0.06012	-7.44e-06	-0.06011	-7.506e-06
		-0.055	-0.001505	-0.055	-0.001512			-0.05508	-2.145e-07	-0.05507	-2.097e-07			-0.05508	-2.941e-06	-0.0551	-2.992e-06			-0.0551	-4.913e-06	-0.05513	-4.962e-06
		-0.05002	-0.001279	-0.04998	-0.001286			-0.0501	-1.12e-07	-0.0501	-1.092e-07			-0.0501	-1.376e-06	-0.05009	-1.401e-06			-0.0501	-2.426e-06	-0.05009	-2.453e-06
		-0.04499	-0.001053	-0.04501	-0.001061			-0.04508	-1.094e-08	-0.04509	-8.246e-09			-0.04512	1.787e-07	-0.04511	1.786e-07			-0.04512	6.022e-08	-0.04511	5.413e-08
		-0.04001	-0.0008268	-0.04003	-0.0008347			-0.04008	8.899e-08	-0.04007	9.074e-08			-0.0401	1.725e-06	-0.04013	1.749e-06			-0.04013	2.546e-06	-0.04013	2.561e-06
		-0.03504	-0.0006009	-0.035	-0.0006088			-0.03511	1.878e-07	-0.0351	1.887e-07			-0.0351	3.262e-06	-0.03509	3.313e-06			-0.0351	5.031e-06	-0.03512	5.068e-06
		-0.03002	-0.0003755	-0.03002	-0.0003834			-0.03009	2.856e-07	-0.03011	2.844e-07			-0.03013	4.792e-06	-0.03012	4.867e-06			-0.03012	7.517e-06	-0.03011	7.575e-06
		-0.02503	-0.0001508	-0.02505	-0.0001588			-0.02509	3.824e-07	-0.02508	3.81e-07			-0.02513	6.313e-06	-0.02514	6.413e-06			-0.02515	1e-05	-0.02514	1.008e-05
		-0.02007	7.387e-05	-0.02005	6.586e-05			-0.02011	4.786e-07	-0.0201	4.762e-07			-0.0201	7.828e-06	-0.02012	7.952e-06			-0.02011	1.246e-05	-0.02014	1.256e-05
		-0.01511	0.0001092	-0.01508	0.0001092			-0.01512	5.739e-07	-0.01512	5.7e-07			-0.01513	9.336e-06	-0.01512	9.484e-06			-0.01512	1.495e-05	-0.01512	1.507e-05
		-0.01007	0.0005231	-0.0101	0.000515			-0.01009	6.688e-07	-0.0101	6.637e-07			-0.01014	1.081e-05	-0.01014	1.098e-05			-0.01015	1.744e-05	-0.01014	1.758e-05
		-0.00511	0.0007476	-0.005105	0.0007396			-0.005113	7.628e-07	-0.005103	7.566e-07			-0.00511	1.231e-05	-0.005138	1.25e-05			-0.00514	1.992e-05	-0.005158	2.009e-05
		-0.0001362	0.0009725	-9.24e-05	0.0009642			-0.0001304	8.562e-07	-0.0001256	8.486e-07			-0.0001304	1.38e-05	-0.0001111	1.402e-05			-0.0001215	2.241e-05	-0.0001314	2.26e-05
		0.004896	0.001204	0.004879	0.001196			0.004897	9.492e-07	0.00488	9.403e-07			0.00485	1.528e-05	0.004862	1.552e-05			0.004852	2.49e-05	0.004863	2.511e-05

## Sheet: Fig 5d
Figure 5d		The ion transport number was tested in the high concentration KCl solution (1 and 3 mol L-1) and KOH solution (0.3 and 3 mol L-1).
			t+			t-
		PH	data1	data2	average	data1	data2	average
	Zn-PBI	8.4	0.49321	0.49244	0.49282	0.50679	0.50756	0.50718
	--	10	0.60805	0.60683	0.60744	0.39195	0.39317	0.39256
	--	>13	0.886	0.884	0.885	0.113	0.116	0.1145
	--	--	--	--	--	--
	PBI-D	8.4	0.51005	0.51019	0.51012	0.48995	0.48981	0.48988
	--	10	0.51553	0.51558	0.51555	0.48447	0.48442	0.48445
	--	>13	0.531	0.532	0.5315	0.469	0.468	0.4685
raw data PH=8.4 KCl		data1		data2				data1		data2
	PBI-D	V	I	V	I		Zn-PBI	V	I	V	I
		-0.06501	-0.03369	-0.06502	-0.03372			-0.06507	-0.0001265	-0.06506	-0.0001271
		-0.06003	-0.03114	-0.06002	-0.03116			-0.06007	-0.0001163	-0.06007	-0.0001168
		-0.05503	-0.02858	-0.05502	-0.0286			-0.05508	-0.0001062	-0.05507	-0.0001067
		-0.05002	-0.02602	-0.05003	-0.02604			-0.05008	-9.621e-05	-0.05007	-9.66e-05
		-0.04503	-0.02346	-0.04503	-0.02348			-0.04508	-8.624e-05	-0.04507	-8.657e-05
		-0.04003	-0.0209	-0.04003	-0.02092			-0.04008	-7.634e-05	-0.04008	-7.661e-05
		-0.03504	-0.01834	-0.03503	-0.01835			-0.03508	-6.625e-05	-0.03507	-6.646e-05
		-0.03003	-0.01578	-0.03004	-0.01579			-0.03008	-5.649e-05	-0.03008	-5.664e-05
		-0.02505	-0.01321	-0.02504	-0.01323			-0.02509	-4.681e-05	-0.02508	-4.69e-05
		-0.02005	-0.01065	-0.02004	-0.01067			-0.02009	-3.718e-05	-0.02008	-3.722e-05
		-0.01505	-0.008092	-0.01505	-0.008105			-0.01509	-2.762e-05	-0.01509	-2.76e-05
		-0.01006	-0.005545	-0.01005	-0.005555			-0.0101	-1.811e-05	-0.01009	-1.803e-05
		-0.005061	-0.002982	-0.005054	-0.002991			-0.005106	-8.652e-06	-0.005101	-8.516e-06
		-5.814e-05	-0.0004186	-6.122e-05	-0.0004263			-0.0001066	7.687e-07	-0.000102	9.625e-07
		0.004935	0.001092	0.004933	0.001092			0.00488	1.017e-05	0.004887	1.042e-05
raw data PH=10 KCl		data1		data2				data1		data2
	PBI-D	V	I	V	I		Zn-PBI	V	I	V	I
		-0.06494	-0.03277	-0.06494	-0.03278			-0.06498	-0.0001786	-0.06497	-0.0001765
		-0.05994	-0.03031	-0.05994	-0.03032			-0.05998	-0.0001671	-0.05997	-0.0001651
		-0.05494	-0.02785	-0.05494	-0.02786			-0.05498	-0.0001556	-0.05497	-0.0001537
		-0.04994	-0.02539	-0.04994	-0.0254			-0.04998	-0.0001441	-0.04997	-0.0001423
		-0.04495	-0.02292	-0.04495	-0.02294			-0.04498	-0.0001327	-0.04498	-0.000131
		-0.03995	-0.02046	-0.03995	-0.02047			-0.03999	-0.0001212	-0.03998	-0.0001197
		-0.03495	-0.018	-0.03495	-0.01801			-0.03499	-0.0001098	-0.03498	-0.0001083
		-0.02996	-0.01554	-0.02995	-0.01555			-0.02999	-9.836e-05	-0.02999	-9.703e-05
		-0.02496	-0.01308	-0.02496	-0.01308			-0.02499	-8.695e-05	-0.02499	-8.574e-05
		-0.01996	-0.01061	-0.01996	-0.01062			-0.02	-7.553e-05	-0.01999	-7.443e-05
		-0.01497	-0.008151	-0.01497	-0.008156			-0.01499	-6.382e-05	-0.01499	-6.286e-05
		-0.009971	-0.005688	-0.009972	-0.005693			-0.01	-5.241e-05	-0.009997	-5.155e-05
		-0.004976	-0.003233	-0.004977	-0.003235			-0.005004	-4.098e-05	-0.004999	-4.024e-05
		2.097e-05	-0.0007679	2.307e-05	-0.0007686			-6.784e-06	-2.953e-05	-1.614e-06	-2.89e-05
		0.005017	0.001092	0.005019	0.001092			0.004991	-1.806e-05	0.004997	-1.755e-05
raw data PH>13 KOH		data1		data2				data1		data2
	PBI-D	V	I	V	I		Zn-PBI	V	I	V	I
		-0.05855	-0.07267	-0.05854	-0.07117			-0.06022	-0.02396	-0.0602	-0.02414
		-0.05357	-0.066	-0.05355	-0.06463			-0.05522	-0.02285	-0.05521	-0.02299
		-0.04858	-0.05934	-0.04857	-0.0581			-0.05021	-0.02171	-0.05022	-0.02187
		-0.0436	-0.05268	-0.04358	-0.05156			-0.04522	-0.02055	-0.04523	-0.02076
		-0.03861	-0.04602	-0.0386	-0.04503			-0.04023	-0.01939	-0.04021	-0.01963
		-0.03363	-0.03936	-0.03362	-0.03852			-0.03522	-0.01827	-0.03522	-0.01847
		-0.02865	-0.03271	-0.02864	-0.03198			-0.03022	-0.01717	-0.03024	-0.01729
		-0.02367	-0.02605	-0.02366	-0.02546			-0.02523	-0.01606	-0.02524	-0.01612
		-0.01869	-0.01939	-0.01868	-0.01895			-0.02024	-0.01493	-0.02023	-0.01498
		-0.01368	-0.0128	-0.01367	-0.01245			-0.01523	-0.01377	-0.01524	-0.01387
		-0.008717	-0.006166	-0.008705	-0.005949			-0.01024	-0.0126	-0.01026	-0.01275
		-0.003781	0.0004326	-0.003769	0.0005211			-0.005253	-0.01147	-0.005249	-0.01161
		0.0009522	0.003286	0.0009472	0.003286			-0.0002571	-0.01036	-0.0002441	-0.01044
		0.00529	0.01255	0.005248	0.01234			0.004756	-0.009273	0.004747	-0.009274
		0.008997	0.01751	0.008996	0.01725			0.009747	-0.008162	0.009732	-0.008134
